# Supplementary material for: Integrated analysis of transcriptome and metabolome reveals the molecular interactions and regulation of muscle flavor precursors in Tengchong Snow chickens and AA broilers
Source: Front Vet Sci. 2026 Mar 10;13:1760840. doi: 10.3389/fvets.2026.1760840 (PMC13008670; doi:10.3389/fvets.2026.1760840)
Supplement: Supplementary file 3 [file Table_3.xlsx]

## Sheet: Sheet1
Table S3 DEGs in Tengchong Snow chickens and AA broilers
id	baseMean	baseMean_AA	baseMean_TC	log2FoldChange	pval	padj	Name
ENSGALG00000032958	26.1006	0.17179	52.0293	-8.24254	2.67377e-07	7.28124e-05	AMPH
ENSGALG00000013045	99.1549	1.36055	196.949	-7.17749	7.25803e-05	0.00469004	TUBA8B
ENSGALG00000021520	22.2287	1.11544	43.3421	-5.28008	1.0482e-05	0.00115	TMEM8C
ENSGALG00000016273	2.60412	0.133698	5.07454	-5.24623	0.00157349	0.0416722	LGSN
ENSGALG00000042257	45109.8	2333.63	87886	-5.23499	8.48594e-08	3.0812e-05	MYH1F
ENSGALG00000027323	4616.56	253.777	8979.34	-5.14498	3.63268e-08	1.67874e-05	MYH1D
ENSGALG00000026214	4.52319	0.264818	8.78157	-5.05141	0.00155316	0.0414087	LRTM2
ENSGALG00000009844	3097.37	187.744	6007	-4.9998	0.000127588	0.00718633	ACTC1
ENSGALG00000007948	16.2223	1.06308	31.3816	-4.8836	0.00116407	0.0344033	LRRC4C
ENSGALG00000042570	124.597	10.5236	238.671	-4.50332	2.91291e-11	4.44219e-08	-
ENSGALG00000006525	4.87488	0.420412	9.32935	-4.4719	5.17271e-05	0.00355333	NCAPG2
ENSGALG00000002714	5.26967	0.51537	10.024	-4.2817	1.76742e-05	0.00170589	TMEM132C
ENSGALG00000037625	57.4022	5.66778	109.137	-4.26721	3.16918e-09	2.22736e-06	FBN3
ENSGALG00000009748	1247.29	128.346	2366.24	-4.20449	2.00575e-07	6.50801e-05	ASNS
ENSGALG00000011663	601.192	65.5119	1136.87	-4.11717	1.77165e-08	1.00065e-05	FNDC1
ENSGALG00000014268	24.2723	2.67585	45.8687	-4.09944	0.000304305	0.0134512	CHRNA9
ENSGALG00000047026	10.4918	1.19123	19.7923	-4.05441	5.87917e-08	2.54556e-05	-
ENSGALG00000027874	2307.11	272.027	4342.18	-3.9966	0.00013719	0.0075529	CHAC1
ENSGALG00000004093	4.54975	0.554386	8.54511	-3.94614	0.000216979	0.0103728	TBX22
ENSGALG00000039977	2808.56	349.849	5267.28	-3.91225	4.09697e-36	6.24788e-32	MYH1B
ENSGALG00000036838	188.782	24.4336	353.131	-3.85326	1.56235e-11	2.97823e-08	-
ENSGALG00000014804	16.8695	2.25293	31.4861	-3.80484	2.37548e-10	2.58758e-07	THBS4
ENSGALG00000040432	10.4605	1.41916	19.5019	-3.78051	0.000327668	0.0141556	PAPPA2
ENSGALG00000031487	62.5984	8.79164	116.405	-3.72688	5.77116e-11	8.00092e-08	FSTL4
ENSGALG00000047321	70.8836	10.488	131.279	-3.64582	1.38159e-12	3.00989e-09	-
ENSGALG00000048048	3.99544	0.616822	7.37405	-3.57953	0.000681586	0.0242425	-
ENSGALG00000023843	12.3855	1.93272	22.8383	-3.56275	6.82033e-08	2.65182e-05	FRMD7
ENSGALG00000008148	172.583	26.9556	318.211	-3.56132	6.04891e-07	0.00013369	MYBPC3
ENSGALG00000050967	5.85768	0.964352	10.751	-3.47877	8.9659e-05	0.00546888	CHIR-AB1
ENSGALG00000023436	8.22005	1.3725	15.0676	-3.45657	1.66392e-05	0.00163708	HDC
ENSGALG00000005797	275.518	46.7216	504.315	-3.43216	6.70372e-08	2.65182e-05	COL20A1
ENSGALG00000000302	162.822	29.215	296.429	-3.3429	0.000561	0.0211764	TNNT2
ENSGALG00000036297	16.6964	3.07629	30.3166	-3.30084	6.34244e-07	0.000138175	ABHD8
ENSGALG00000033591	6.33417	1.18156	11.4868	-3.28121	0.000205827	0.00990177	-
ENSGALG00000039837	6.1628	1.15776	11.1679	-3.26995	0.000131461	0.00734351	CCKBR
ENSGALG00000006110	28.1968	5.4634	50.9301	-3.22065	6.0092e-08	2.54556e-05	PLK1
ENSGALG00000002855	89.1051	17.2967	160.914	-3.21772	2.0668e-11	3.50208e-08	SARDH
ENSGALG00000015096	8.08268	1.57918	14.5862	-3.20736	0.000943383	0.0299098	SH3GL2
ENSGALG00000008444	81.7799	16.3325	147.227	-3.17223	0.00157142	0.0416722	TUBAL3
ENSGALG00000016464	5.57062	1.16074	9.9805	-3.10406	0.00123947	0.035867	VSNL1
ENSGALG00000033535	44.8468	9.38687	80.3067	-3.0968	8.21122e-10	7.82632e-07	RGS16
ENSGALG00000009837	15.2514	3.30644	27.1964	-3.04006	7.77432e-07	0.000158078	DTL
ENSGALG00000016569	8.64818	1.93017	15.3662	-2.99296	0.000329675	0.0142021	FANCB
ENSGALG00000037864	10498.2	2376.72	18619.6	-2.96978	0.00166894	0.0432111	MYH1A
ENSGALG00000035901	6.29019	1.45214	11.1282	-2.93797	0.000446031	0.0177597	GDF6
ENSGALG00000052546	26.033	6.09819	45.9677	-2.91417	0.000706548	0.0246564	HIF3A
ENSGALG00000004917	37.4325	8.81633	66.0486	-2.90528	0.000642223	0.023319	DOC2B
ENSGALG00000004444	7.07395	1.6667	12.4812	-2.90469	0.00145681	0.040028	SHCBP1
ENSGALG00000010098	96.4399	22.8057	170.074	-2.8987	1.23904e-15	9.42863e-12	SLC6A9
ENSGALG00000019718	5.40895	1.30492	9.51298	-2.86593	0.0015772	0.0416722	KRT13
ENSGALG00000037889	11.3933	2.75263	20.0339	-2.86356	5.04018e-06	0.000680202	PTPRT
ENSGALG00000047713	7.17789	1.73725	12.6185	-2.86066	0.00161767	0.0421306	QPRT
ENSGALG00000033461	3168.58	775.301	5561.85	-2.84274	1.93283e-06	0.000336143	-
ENSGALG00000005845	3812.11	958.266	6665.94	-2.79831	1.85481e-15	9.42863e-12	SLC7A5
ENSGALG00000017418	40.4809	10.2153	70.7464	-2.79193	9.11544e-05	0.00551629	NPTX1
ENSGALG00000032980	6.33517	1.61746	11.0529	-2.77262	0.00149499	0.0405679	DLGAP3
ENSGALG00000010316	188.969	48.3082	329.63	-2.77051	2.00884e-10	2.35653e-07	-
ENSGALG00000015720	20.9486	5.40097	36.4962	-2.75646	0.000854455	0.0278428	CHODL
ENSGALG00000030512	121.579	31.5823	211.576	-2.74399	2.8046e-06	0.00044093	-
ENSGALG00000011740	2890.05	772.585	5007.52	-2.69633	4.31008e-15	1.64322e-11	MGP
ENSGALG00000009241	223.835	60.2261	387.444	-2.68553	4.43891e-05	0.00326058	SFRP2
ENSGALG00000014751	5.58362	1.50331	9.66392	-2.68447	0.00172889	0.0443119	ADAMTS6
ENSGALG00000026301	13.6207	3.67169	23.5698	-2.68242	0.000149139	0.00798026	-
ENSGALG00000037675	104.806	28.2797	181.333	-2.6808	5.48743e-10	5.57889e-07	COL14A1
ENSGALG00000043642	9.48756	2.56074	16.4144	-2.68033	0.000806536	0.0270918	ANLN
ENSGALG00000012362	81.9831	22.3585	141.608	-2.66301	0.000347856	0.0147766	THSD7B
ENSGALG00000015419	125.253	34.2074	216.298	-2.66064	5.49475e-05	0.00374084	PENK
ENSGALG00000041501	27.4756	7.56084	47.3904	-2.64798	1.86627e-08	1.01645e-05	AMER3
ENSGALG00000003881	6.63906	1.84969	11.4284	-2.62727	0.0010446	0.0318519	ERCC6L
ENSGALG00000030546	6.51333	1.82619	11.2005	-2.61665	0.00179229	0.0453497	CLEC19A
ENSGALG00000030324	12.5526	3.53595	21.5692	-2.6088	2.25367e-05	0.00196391	ELAPOR2
ENSGALG00000041255	29.9085	8.44849	51.3686	-2.60412	1.54776e-05	0.00155285	ADAM12
ENSGALG00000044874	26.4827	7.49156	45.4738	-2.6017	0.00143917	0.0396877	-
ENSGALG00000033351	20.3846	5.83087	34.9383	-2.58303	0.000101619	0.00593748	CTHRC1
ENSGALG00000009572	97.8267	28.5191	167.134	-2.551	6.9556e-08	2.65182e-05	ADAMTS20
ENSGALG00000032856	132.808	38.7554	226.86	-2.54934	3.22191e-09	2.22736e-06	GFRA2
ENSGALG00000026790	24.7311	7.22295	42.2392	-2.54792	0.00207193	0.0499952	DMRT2
ENSGALG00000000584	175.377	51.3624	299.391	-2.54325	5.25176e-07	0.000121347	-
ENSGALG00000041555	12546.8	3717.96	21375.6	-2.52338	1.36835e-05	0.00144912	COL1A1
ENSGALG00000033671	39.0094	11.6936	66.3252	-2.50384	9.02161e-10	8.09292e-07	FREM2
ENSGALG00000014513	14.1453	4.27844	24.0122	-2.48861	9.28444e-05	0.00555246	CDCA3
ENSGALG00000000505	42.4988	13.0099	71.9877	-2.46814	2.13193e-07	6.71148e-05	KCNH6
ENSGALG00000045115	101.28	31.0635	171.496	-2.46489	2.0849e-05	0.00190388	-
ENSGALG00000008367	23.3443	7.19981	39.4888	-2.45541	0.000473297	0.0186025	MDK
ENSGALG00000047749	7.86299	2.43785	13.2881	-2.44646	0.000599472	0.022082	FGF11
ENSGALG00000012220	8.06372	2.52454	13.6029	-2.42982	0.00117164	0.0345332	CDKN3
ENSGALG00000040768	18.4665	5.81723	31.1158	-2.41924	6.76439e-06	0.000825256	MAL2
ENSGALG00000010331	158.739	50.3329	267.145	-2.40805	1.37854e-06	0.000250271	MME
ENSGALG00000011244	22.4726	7.13864	37.8065	-2.40491	4.89715e-05	0.00343364	DLK1
ENSGALG00000002103	205.212	65.9189	344.504	-2.38576	2.88507e-14	8.79947e-11	TPPP3
ENSGALG00000008741	43.498	14.1153	72.8807	-2.36828	3.3238e-05	0.00265609	PROKR1
ENSGALG00000007038	10.7467	3.49922	17.9942	-2.36242	0.00039442	0.0162127	ASTN2
ENSGALG00000030647	22.0058	7.16683	36.8449	-2.36206	0.000443798	0.0177361	MFAP2
ENSGALG00000006045	10.8324	3.52865	18.1361	-2.36168	0.000862346	0.0279804	SH3GL3
ENSGALG00000011623	32.4444	10.5981	54.2907	-2.3569	0.000813776	0.0272151	ADAMTS3
ENSGALG00000013001	8.04618	2.63143	13.4609	-2.35486	0.00147562	0.0402561	-
ENSGALG00000049848	41.0638	13.4515	68.676	-2.35204	0.00010212	0.00594403	CNR1
ENSGALG00000032618	59.5272	19.4998	99.5547	-2.35203	8.05897e-05	0.00514223	DUSP5
ENSGALG00000039863	73.6206	24.1846	123.057	-2.34716	0.000232354	0.0109028	DDX25
ENSGALG00000016478	12.9169	4.27315	21.5607	-2.33503	8.24356e-05	0.00517664	MATN3
ENSGALG00000002555	49.5977	16.4528	82.7427	-2.3303	1.59571e-05	0.00159049	RET
ENSGALG00000011149	439.852	146.22	733.484	-2.32663	3.84272e-14	9.76691e-11	PLA2R1
ENSGALG00000035202	30.1825	10.1838	50.1813	-2.30088	0.000114795	0.00658127	AP3B2
ENSGALG00000011447	2043.73	697.656	3389.81	-2.28062	9.28024e-05	0.00555246	GADL1
ENSGALG00000007669	2345.24	802.38	3888.1	-2.27671	0.0010838	0.0325995	EGR1
ENSGALG00000043435	2766.91	957.784	4576.04	-2.25633	6.9302e-07	0.000146786	CARNS1
ENSGALG00000035584	29865	10377	49352.9	-2.24974	6.79618e-08	2.65182e-05	COL3A1
ENSGALG00000005426	31.3675	10.9146	51.8204	-2.24726	6.62349e-05	0.00439166	FREM1
ENSGALG00000009641	10799.5	3771.75	17827.3	-2.24078	2.08205e-06	0.000348914	COL1A2
ENSGALG00000031129	54.8304	19.1834	90.4773	-2.23769	6.9137e-06	0.000836778	HMCN1
ENSGALG00000024047	40.9813	14.4214	67.5412	-2.22756	4.61799e-08	2.07131e-05	MYCL
ENSGALG00000051068	177.336	62.4139	292.258	-2.2273	0.000704762	0.0246505	-
ENSGALG00000010402	25.57	9.04165	42.0984	-2.21911	1.04091e-06	0.000203512	HPGDS
ENSGALG00000048771	45.4197	16.1327	74.7067	-2.21125	8.45097e-05	0.00528186	-
ENSGALG00000005217	72.0689	25.6211	118.517	-2.20969	3.77117e-07	9.27586e-05	MOGAT1
ENSGALG00000005095	1202.92	428.326	1977.52	-2.20691	0.00161892	0.0421306	SLC25A25
ENSGALG00000003146	66.4301	23.9227	108.938	-2.18705	0.0016414	0.0426428	CCDC92
ENSGALG00000026836	129.764	47.1205	212.407	-2.1724	3.54259e-08	1.67874e-05	-
ENSGALG00000037558	113.069	41.1026	185.036	-2.1705	0.000415393	0.01684	-
ENSGALG00000055021	68.6915	25.0972	112.286	-2.16158	8.24867e-05	0.00517664	GREM2
ENSGALG00000017046	857.416	314.152	1400.68	-2.15659	0.00180019	0.0453497	POSTN
ENSGALG00000050862	26.7006	9.88913	43.512	-2.1375	3.75751e-05	0.00292979	-
ENSGALG00000035599	270.07	100.553	439.587	-2.1282	0.000797464	0.0269652	CD24
ENSGALG00000003744	39.1986	14.5975	63.7998	-2.12783	2.63295e-07	7.28124e-05	ADAM19
ENSGALG00000040424	40.4676	15.1697	65.7655	-2.11614	0.00160867	0.0420793	SCNN1A
ENSGALG00000016584	62.9762	24.025	101.927	-2.08493	1.43446e-05	0.00150866	EGFL6
ENSGALG00000008584	16.0311	6.12714	25.9351	-2.08162	0.000693134	0.0245251	NUSAP1
ENSGALG00000006644	41.1301	15.7392	66.5209	-2.07944	0.00158491	0.0416722	-
ENSGALG00000041263	11.4603	4.40587	18.5147	-2.07117	0.000580765	0.0218085	DCLK1
ENSGALG00000007537	56.9507	21.9566	91.9449	-2.06612	2.39369e-07	7.01997e-05	INCENP
ENSGALG00000030603	116.258	44.8456	187.671	-2.06517	7.66963e-06	0.000892838	ANTXR1
ENSGALG00000050091	12.4191	4.81578	20.0224	-2.05577	0.000469941	0.0185183	-
ENSGALG00000009687	17.7621	6.91952	28.6046	-2.0475	0.000935738	0.0297292	KCNK2
ENSGALG00000046358	101.429	39.5854	163.273	-2.04425	0.000299495	0.013277	FBLN7
ENSGALG00000026460	39.5756	15.6503	63.5009	-2.02059	6.57016e-06	0.000814593	-
ENSGALG00000021128	115.073	45.6394	184.507	-2.01532	3.15085e-08	1.56852e-05	FSCN1
ENSGALG00000016676	53.0338	21.2818	84.7858	-1.99421	0.000492468	0.0192075	MCM3
ENSGALG00000032418	65.3141	26.6492	103.979	-1.96413	9.25935e-08	3.28384e-05	RAB26
ENSGALG00000027232	307.072	125.336	488.807	-1.96347	7.93892e-06	0.00091029	C1QTNF2
ENSGALG00000038678	123.448	50.4953	196.4	-1.95958	1.96176e-06	0.000336143	EPB41L3
ENSGALG00000000151	87.6601	35.9572	139.363	-1.9545	0.000584907	0.0218089	ADAMTS19
ENSGALG00000008352	14.9176	6.14718	23.6881	-1.94617	0.000346061	0.0147414	CKMT1B
ENSGALG00000033405	153.744	63.3824	244.106	-1.94535	3.7019e-07	9.25474e-05	DBN1
ENSGALG00000049185	53.2834	22.0489	84.518	-1.93855	1.00784e-06	0.000199605	-
ENSGALG00000050112	15.7186	6.51794	24.9192	-1.93477	0.00180804	0.0453497	-
ENSGALG00000013723	362.386	150.438	574.334	-1.93272	0.00104209	0.0318473	OASL
ENSGALG00000003085	32.7881	13.6529	51.9233	-1.92717	0.000170408	0.00861937	CDK1
ENSGALG00000005517	14.9179	6.21493	23.6209	-1.92625	0.00045398	0.0179823	KIF9
ENSGALG00000044661	168.518	70.4178	266.618	-1.92076	1.53661e-09	1.30185e-06	-
ENSGALG00000003922	122.772	51.3743	194.169	-1.9182	2.36409e-06	0.000379499	TOP2A
ENSGALG00000007191	42.3276	17.7375	66.9177	-1.91558	1.45836e-05	0.00151292	TK1
ENSGALG00000044293	48.3713	20.4321	76.3105	-1.90105	0.000147756	0.0079341	-
ENSGALG00000043223	19.2131	8.11669	30.3095	-1.90081	0.000199244	0.00968742	COL26A1
ENSGALG00000011250	14.166	5.98492	22.3471	-1.90068	0.00175079	0.044506	ASIC4
ENSGALG00000054746	125.509	53.8059	197.212	-1.87391	1.21968e-08	7.44003e-06	-
ENSGALG00000025751	2270.24	976.233	3564.25	-1.8683	7.10918e-11	9.03458e-08	NMRK2
ENSGALG00000052318	566.356	243.755	888.958	-1.86668	2.32473e-07	6.95139e-05	-
ENSGALG00000012801	289.968	125.304	454.631	-1.85926	0.00168844	0.043568	LY86
ENSGALG00000031866	83.9039	36.2767	131.531	-1.85829	0.00016554	0.00851216	-
ENSGALG00000009652	110.298	47.6925	172.904	-1.85814	0.000388774	0.0160672	USH2A
ENSGALG00000036686	76.4195	33.0606	119.778	-1.85719	0.000526783	0.0203378	PLTP
ENSGALG00000030096	21.0665	9.12036	33.0126	-1.85585	0.000103386	0.0059721	-
ENSGALG00000032518	98.3917	42.6381	154.145	-1.85407	0.00103687	0.0317514	NCALD
ENSGALG00000014964	411.778	178.554	645.002	-1.85294	5.56386e-06	0.000707074	NT5DC1
ENSGALG00000047483	301.325	130.89	471.761	-1.8497	3.32664e-05	0.00265609	C1QTNF6
ENSGALG00000007837	112.51	49.0681	175.952	-1.84232	7.81651e-06	0.000903043	KAZALD1
ENSGALG00000031350	58.7385	25.6455	91.8316	-1.84029	0.00089679	0.0287917	KCNE4
ENSGALG00000002546	2331.21	1023.33	3639.08	-1.8303	7.28731e-07	0.000150178	COL5A1
ENSGALG00000032645	14.1446	6.22507	22.0642	-1.82555	0.00100787	0.0310505	H2A-VIII
ENSGALG00000002121	193.308	85.1511	301.465	-1.8239	4.76271e-05	0.00337869	PLEKHN1
ENSGALG00000006544	444.896	196.443	693.35	-1.81947	4.98856e-06	0.000679246	-
ENSGALG00000005961	23.3665	10.3313	36.4016	-1.81698	0.000134103	0.00743661	DGUOK
ENSGALG00000054344	21.4697	9.49474	33.4447	-1.81658	0.000355637	0.0150652	-
ENSGALG00000040759	468.768	209.232	728.305	-1.79944	2.56568e-07	7.24568e-05	CPXM1
ENSGALG00000001442	19.4322	8.67486	30.1896	-1.79914	0.000444274	0.0177361	OPCML
ENSGALG00000036915	26.5878	11.9171	41.2585	-1.79166	0.00128269	0.0366998	SQLE
ENSGALG00000002479	116.113	52.1237	180.102	-1.7888	1.08265e-06	0.000208993	MAT1A
ENSGALG00000029724	30.1442	13.5747	46.7137	-1.78293	5.13605e-05	0.00354411	MTURN
ENSGALG00000033966	97.8432	44.1743	151.512	-1.77815	3.7911e-06	0.000555907	TENM4
ENSGALG00000033256	43.4822	19.6337	67.3308	-1.77794	7.55953e-06	0.000892838	PCSK5
ENSGALG00000003965	124.333	56.2715	192.395	-1.7736	2.23122e-08	1.17332e-05	LEUTX
ENSGALG00000025792	39.3741	17.8245	60.9237	-1.77314	1.54651e-05	0.00155285	FRRS1L
ENSGALG00000009700	5957.47	2708.59	9206.35	-1.76509	0.000199466	0.00968742	PDK4
ENSGALG00000041203	22.9021	10.425	35.3792	-1.76286	0.000226568	0.0107637	CRMP1
ENSGALG00000000573	179.997	81.9858	278.007	-1.76168	0.00142861	0.0396115	PER3
ENSGALG00000000791	16.0462	7.31811	24.7742	-1.7593	0.00104641	0.0318519	-
ENSGALG00000032220	877.883	401.339	1354.43	-1.75479	4.22686e-07	0.000102317	ELN
ENSGALG00000004162	77.4876	35.4307	119.545	-1.75448	0.000145177	0.0078509	SLC16A6
ENSGALG00000007839	623.083	284.927	961.239	-1.7543	7.55139e-05	0.00485902	NCAM1
ENSGALG00000006821	63.1907	29.0156	97.3657	-1.74658	2.61928e-05	0.00219473	TNMD
ENSGALG00000043690	191.853	88.2302	295.476	-1.7437	1.57256e-08	9.22367e-06	ECRG4
ENSGALG00000047283	123.205	57.1326	189.278	-1.72812	0.00139755	0.0391056	-
ENSGALG00000051336	19.7362	9.15207	30.3203	-1.72812	0.000540373	0.0207574	-
ENSGALG00000002038	292.807	136.163	449.451	-1.72283	1.01313e-08	6.4376e-06	DENND2C
ENSGALG00000053028	25.666	11.9406	39.3914	-1.722	0.000325769	0.0141136	-
ENSGALG00000047514	31.0828	14.4912	47.6745	-1.71804	0.0007032	0.0246505	-
ENSGALG00000002667	771.467	359.757	1183.18	-1.71757	1.83689e-09	1.40063e-06	OLFML2B
ENSGALG00000008164	136.707	63.8785	209.536	-1.71379	1.22093e-05	0.0013205	ADAMTS7
ENSGALG00000037860	75.4083	35.2704	115.546	-1.71194	6.43622e-07	0.000138243	-
ENSGALG00000041238	22.4491	10.5186	34.3795	-1.7086	0.000963771	0.0303409	-
ENSGALG00000010175	1432.8	672.879	2192.72	-1.7043	1.32504e-06	0.000247997	HSP90AB1
ENSGALG00000015630	47.3685	22.2954	72.4415	-1.70007	0.000671494	0.0239819	EDIL3
ENSGALG00000003590	88.5177	41.7238	135.312	-1.69734	3.30932e-07	8.5201e-05	C17orf58
ENSGALG00000026940	142.654	67.2798	218.029	-1.69627	2.68852e-06	0.000427082	TTYH2
ENSGALG00000002260	1260	598.018	1921.99	-1.68434	3.754e-05	0.00292979	CISH
ENSGALG00000000461	1538.99	731.513	2346.47	-1.68154	5.35662e-06	0.000698192	MRC2
ENSGALG00000026207	27.7356	13.206	42.2652	-1.67827	0.000165778	0.00851216	CNTF
ENSGALG00000011319	34.5485	16.4678	52.6293	-1.67622	0.000164006	0.00851216	ADGRL3
ENSGALG00000007912	26.7835	12.8186	40.7484	-1.6685	0.000928989	0.0295764	ATP9A
ENSGALG00000041459	2524.01	1216.65	3831.37	-1.65495	0.00182026	0.0455813	DDIT4
ENSGALG00000000478	137.782	66.4462	209.117	-1.65405	4.58249e-05	0.00332776	TANC2
ENSGALG00000041204	137.986	66.5472	209.425	-1.65398	3.7655e-05	0.00292979	IGF2BP1
ENSGALG00000001407	331.862	160.139	503.585	-1.65291	3.18846e-08	1.56852e-05	ADAMTS15
ENSGALG00000000703	35.0265	16.9161	53.1369	-1.65132	0.000219087	0.0104409	SLC45A3
ENSGALG00000020067	123.126	59.6478	186.605	-1.64544	0.000737983	0.0256361	VASH2
ENSGALG00000016673	119.777	58.1002	181.455	-1.643	4.64363e-07	0.000110649	TRAM2
ENSGALG00000006037	111.038	53.8747	168.201	-1.6425	0.000572504	0.0215572	MCM2
ENSGALG00000001392	72.2781	35.0877	109.468	-1.64148	0.00159822	0.0419032	MMP23B
ENSGALG00000002082	18040.2	8768.31	27312.1	-1.63917	1.83776e-06	0.000325883	AMPD1
ENSGALG00000016592	119.489	58.0986	180.878	-1.63845	4.78556e-05	0.00337869	PRPS2
ENSGALG00000040182	1696.65	829.243	2564.06	-1.62856	6.37241e-06	0.000796552	-
ENSGALG00000039216	9565.79	4675.68	14455.9	-1.62841	8.61096e-06	0.000965567	COL6A2
ENSGALG00000004498	23.9279	11.6981	36.1576	-1.62802	0.000392711	0.0161861	SLC2A10
ENSGALG00000035842	34.3279	16.7871	51.8687	-1.62751	0.000973704	0.0304283	SLC37A2
ENSGALG00000010053	83.0106	40.764	125.257	-1.61953	2.1911e-06	0.000359293	PTPRF
ENSGALG00000043035	122.458	60.147	184.768	-1.61915	7.18357e-07	0.000150068	SHISA2
ENSGALG00000047383	44.2869	21.7864	66.7873	-1.61615	0.000637452	0.0232563	CCN5
ENSGALG00000013124	511.243	252.058	770.428	-1.61191	3.54391e-06	0.000535095	FHOD3
ENSGALG00000025764	361.089	178.209	543.97	-1.60996	1.47555e-05	0.00152041	FKBP10
ENSGALG00000011657	53.5589	26.4897	80.6281	-1.60585	1.99502e-05	0.00187803	EAF2
ENSGALG00000001130	143.801	71.295	216.307	-1.60121	0.000755186	0.026081	GALNT17
ENSGALG00000001968	18.7616	9.33109	28.192	-1.59517	0.000853901	0.0278428	SYT6
ENSGALG00000034188	56.6209	28.2223	85.0195	-1.59096	8.17365e-06	0.00092332	PAG1
ENSGALG00000008193	96.3404	48.1465	144.534	-1.58591	5.7274e-05	0.00386473	RELN
ENSGALG00000049293	34.8448	17.4314	52.2583	-1.58398	0.000128102	0.00718633	-
ENSGALG00000031112	1968.71	988.41	2949.01	-1.57705	1.94989e-06	0.000336143	COL5A2
ENSGALG00000034271	50.222	25.2159	75.2282	-1.57694	2.22723e-05	0.00195203	UHRF1
ENSGALG00000008114	32.0967	16.1243	48.0692	-1.57588	0.000168306	0.00858419	SFXN2
ENSGALG00000026973	28.5311	14.3809	42.6813	-1.56945	0.00065841	0.0236334	KIF3C
ENSGALG00000010448	221.271	111.689	330.852	-1.5667	1.17211e-06	0.000223434	LTBP1
ENSGALG00000034119	852.066	431.472	1272.66	-1.56051	1.15568e-07	3.91646e-05	-
ENSGALG00000009971	56.0747	28.4297	83.7198	-1.55817	6.96567e-05	0.00457873	CDC20
ENSGALG00000001370	176.464	89.7002	263.229	-1.55313	8.05512e-07	0.000161632	ADAMTS8
ENSGALG00000047800	31.0392	15.9446	46.1339	-1.53276	0.000382968	0.0159135	-
ENSGALG00000017135	1156.54	595.668	1717.42	-1.52766	1.0987e-07	3.808e-05	CRYL1
ENSGALG00000021569	280.164	144.405	415.922	-1.5262	0.00172523	0.0442924	C1QA
ENSGALG00000017239	1302.18	672.259	1932.09	-1.52308	0.000171741	0.00864374	CTSC
ENSGALG00000007267	232.333	120.263	344.403	-1.51791	3.35217e-07	8.5201e-05	MVD
ENSGALG00000005974	6195.36	3211.87	9178.86	-1.5149	2.70025e-05	0.00225021	COL6A1
ENSGALG00000052976	31.4484	16.3235	46.5733	-1.51255	0.000430497	0.0172765	-
ENSGALG00000004771	213.217	110.834	315.6	-1.50969	0.000867057	0.0280735	C1QB
ENSGALG00000003578	4843	2520.12	7165.89	-1.50765	0.00103387	0.0317233	FN1
ENSGALG00000031762	33.9057	17.6785	50.133	-1.50377	0.0013185	0.0373199	TMEM98
ENSGALG00000036925	265.216	138.511	391.92	-1.50056	0.000185535	0.00921633	CADM3
ENSGALG00000003015	2223.8	1161.47	3286.13	-1.50043	7.66322e-06	0.000892838	SERPINF1
ENSGALG00000029000	137.594	71.9565	203.231	-1.49792	1.3623e-06	0.000250271	HYAL3
ENSGALG00000054793	119.792	62.6524	176.931	-1.49774	0.000247981	0.0115649	NCAPH2
ENSGALG00000010961	76.0906	39.8288	112.352	-1.49615	5.40309e-06	0.000698281	IGF2BP3
ENSGALG00000008043	98.3108	51.6791	144.942	-1.48783	7.24363e-06	0.000869806	CORO2B
ENSGALG00000004184	14006.6	7364.71	20648.5	-1.48734	3.54187e-06	0.000535095	SPARC
ENSGALG00000026153	155.748	81.9245	229.571	-1.48657	0.000139481	0.00762066	FOXO6
ENSGALG00000046461	81.775	43.0191	120.531	-1.48635	1.82546e-05	0.00175083	LRRC15
ENSGALG00000039322	148.834	78.3429	219.326	-1.4852	3.76235e-06	0.000555907	DDR2
ENSGALG00000001091	24.5873	12.9538	36.2207	-1.48344	0.00122503	0.03557	-
ENSGALG00000008811	82.4095	43.4442	121.375	-1.48223	1.52804e-05	0.00155285	SLC1A4
ENSGALG00000002539	32.2214	17.0025	47.4404	-1.48036	0.000336663	0.0144217	KCNN2
ENSGALG00000042030	161.286	85.5151	237.057	-1.47098	0.00180192	0.0453497	P4HA3
ENSGALG00000009725	35.791	19.0584	52.5236	-1.46254	0.000416306	0.01684	SCG5
ENSGALG00000054286	30.5772	16.3292	44.8252	-1.45686	0.000817288	0.0272459	APLN
ENSGALG00000003295	302.278	161.585	442.971	-1.45492	0.000749816	0.0259879	ADAMTS12
ENSGALG00000006843	323.783	173.335	474.232	-1.45203	5.13835e-07	0.000120554	NCBP2
ENSGALG00000007582	371.938	199.625	544.251	-1.44698	3.93283e-05	0.00304445	DPYSL3
ENSGALG00000052497	714.449	384.816	1044.08	-1.44	2.15648e-07	6.71148e-05	-
ENSGALG00000036738	431.961	233.387	630.534	-1.43385	9.6749e-06	0.00107695	IGSF3
ENSGALG00000017085	47.62	25.7674	69.4727	-1.4309	0.00026947	0.012158	SLC7A1
ENSGALG00000007905	2859.87	1555.59	4164.14	-1.42056	5.95901e-07	0.000133639	LAMB1
ENSGALG00000015464	238.813	129.924	347.702	-1.42019	1.92964e-05	0.00183918	PTGFRN
ENSGALG00000002501	116.708	63.5933	169.824	-1.41709	0.00146037	0.040028	VKORC1L1
ENSGALG00000014970	3846.04	2101.44	5590.64	-1.41163	0.000153062	0.00810484	FSTL1
ENSGALG00000036175	82.0588	44.8673	119.25	-1.41026	5.41224e-05	0.0037012	CAPG
ENSGALG00000002955	312.725	171.441	454.01	-1.40501	4.07853e-06	0.000584793	ADAMTSL2
ENSGALG00000012394	1211.04	664.431	1757.64	-1.40345	5.2822e-06	0.000695078	-
ENSGALG00000032313	120.68	66.2222	175.138	-1.40311	0.000253932	0.011664	KDELR3
ENSGALG00000014213	98.6639	54.1562	143.172	-1.40255	3.4286e-05	0.00272323	PRR5
ENSGALG00000003123	180.596	99.5338	261.657	-1.39442	0.0018043	0.0453497	CNTNAP1
ENSGALG00000048179	235.155	129.815	340.495	-1.39118	2.93136e-05	0.00241639	-
ENSGALG00000017378	32.4201	17.9308	46.9094	-1.38743	0.00173817	0.0444751	CRTAC1
ENSGALG00000012319	65.1231	36.1793	94.067	-1.37853	0.0012165	0.0354715	-
ENSGALG00000006507	196.291	109.107	283.475	-1.37747	5.56037e-06	0.000707074	CLMP
ENSGALG00000031593	498.883	278.949	718.817	-1.36562	0.000230429	0.0108794	TMSB15B
ENSGALG00000041752	912.93	512.471	1313.39	-1.35775	4.8412e-06	0.00066512	CD164L2
ENSGALG00000026005	32.3968	18.2196	46.574	-1.35403	0.0015795	0.0416722	DIO2
ENSGALG00000007300	120.635	67.8535	173.417	-1.35375	0.000202177	0.00978795	PYCR1
ENSGALG00000047771	303.408	170.903	435.914	-1.35087	5.28715e-06	0.000695078	PGF
ENSGALG00000013057	118.057	66.6414	169.472	-1.34656	0.000377686	0.01578	-
ENSGALG00000029485	56.211	31.7462	80.6759	-1.34555	0.00150774	0.0405845	-
ENSGALG00000002987	61.4451	34.7073	88.1829	-1.34526	0.000138266	0.00758472	SERPINF2
ENSGALG00000007744	42.7131	24.1591	61.2671	-1.34254	0.00120756	0.0352888	CASS4
ENSGALG00000041969	247.261	139.905	354.616	-1.34181	7.48424e-06	0.000891677	MTSS1
ENSGALG00000015253	363.682	206.02	521.345	-1.33945	0.00120792	0.0352888	COL8A1
ENSGALG00000004986	231.509	131.344	331.674	-1.33641	0.000187079	0.00925686	CERCAM
ENSGALG00000006758	108.627	61.8162	155.439	-1.33029	4.52706e-05	0.00330324	C1QTNF5
ENSGALG00000014674	108.627	61.8992	155.355	-1.32758	8.20627e-05	0.00517664	CLSTN3
ENSGALG00000029921	157.64	89.9263	225.353	-1.32537	0.000699934	0.0246061	CSRP2
ENSGALG00000006300	214454	122382	306527	-1.32462	1.70153e-06	0.000305275	LDHA
ENSGALG00000049996	75.2177	42.941	107.494	-1.32383	0.00110967	0.0331477	OVOL1
ENSGALG00000013780	94.8365	54.165	135.508	-1.32295	0.00145204	0.0399704	AIG1
ENSGALG00000004859	375.01	214.268	535.753	-1.32215	2.11397e-05	0.00191893	ZNFX1
ENSGALG00000003045	59.9604	34.2816	85.6392	-1.32084	0.000231942	0.0109028	E2F1
ENSGALG00000016518	45.5715	26.0564	65.0865	-1.32072	0.000404913	0.0165993	PHKA2
ENSGALG00000012121	259.661	148.471	370.852	-1.32066	3.07467e-05	0.00249408	-
ENSGALG00000016843	6525.52	3731.81	9319.22	-1.32033	1.49993e-05	0.00153516	COL4A2
ENSGALG00000036021	72.656	41.5692	103.743	-1.31943	0.0001693	0.00860611	MTMR7
ENSGALG00000034163	295.056	169.327	420.784	-1.31327	6.67513e-06	0.000820934	CRTAP
ENSGALG00000021231	157.39	90.3327	224.446	-1.31305	2.08288e-05	0.00190388	TMEM254
ENSGALG00000048165	74.8992	43.0061	106.792	-1.3122	0.000128176	0.00718633	-
ENSGALG00000010221	170.813	98.1023	243.524	-1.31171	2.49447e-05	0.00212518	ZSWIM5
ENSGALG00000027757	220.01	126.384	313.636	-1.31127	8.93381e-05	0.00546888	ARL4A
ENSGALG00000032440	198.988	114.469	283.507	-1.30843	0.000170692	0.00861937	QPCT
ENSGALG00000005888	1188.99	684.61	1693.37	-1.30654	2.02946e-06	0.000343881	PGP
ENSGALG00000045196	94.7663	54.646	134.887	-1.30356	9.47798e-05	0.00560946	LAPTM4B
ENSGALG00000031525	48.078	27.8149	68.3411	-1.2969	0.000990063	0.0306257	TSTA3
ENSGALG00000038884	15874.1	9198	22550.2	-1.29375	3.63975e-06	0.000544179	SRL
ENSGALG00000042215	200.193	116.19	284.195	-1.29039	4.44722e-05	0.00326058	FAAP100
ENSGALG00000032619	11028.6	6426.73	15630.5	-1.28221	4.81147e-06	0.00066512	SYPL2
ENSGALG00000031158	1014.35	591.726	1436.98	-1.28004	4.10314e-06	0.000584793	OAT
ENSGALG00000039989	173.38	101.813	244.947	-1.26655	3.02327e-05	0.0024655	GPR160
ENSGALG00000015018	48566.8	28645.8	68487.7	-1.25752	3.38399e-06	0.000521272	CASQ2
ENSGALG00000036069	130.456	77.1739	183.737	-1.25146	9.00124e-05	0.00546888	TCIRG1
ENSGALG00000013703	60.1322	35.6364	84.628	-1.24778	0.000642229	0.023319	DIPK1C
ENSGALG00000036798	8616.75	5108.29	12125.2	-1.2471	0.000306136	0.0134774	COL4A1
ENSGALG00000037896	262.375	155.742	369.007	-1.24449	4.66119e-05	0.00336887	-
ENSGALG00000049721	115.453	68.5905	162.315	-1.24272	0.00013992	0.00762066	-
ENSGALG00000000470	320.525	190.694	450.355	-1.2398	1.95821e-05	0.00185483	LMNA
ENSGALG00000002467	193.014	114.905	271.124	-1.23852	3.59537e-05	0.0028409	MTSS2
ENSGALG00000030602	186.895	111.327	262.462	-1.2373	6.41776e-05	0.00427383	ADAM33
ENSGALG00000043727	5722.31	3408.77	8035.86	-1.2372	4.76082e-05	0.00337869	NR4A1
ENSGALG00000013886	311.142	185.396	436.887	-1.23665	2.9048e-05	0.00240751	LDLRAD4
ENSGALG00000016810	71.8256	42.9313	100.72	-1.23024	0.000655879	0.0236334	SH3RF3
ENSGALG00000031895	64.1416	38.3432	89.94	-1.22999	0.00185419	0.0462034	SDK2
ENSGALG00000027887	133.025	79.6018	186.448	-1.2279	0.00161684	0.0421306	-
ENSGALG00000023120	122.022	73.4126	170.632	-1.21679	0.000251864	0.0116052	SULT1B1
ENSGALG00000054998	863.674	520.627	1206.72	-1.21277	4.29371e-05	0.0031941	-
ENSGALG00000049236	656.072	395.781	916.363	-1.21122	0.000630884	0.0230719	PEBP4
ENSGALG00000029429	603.801	364.46	843.142	-1.21001	0.00179543	0.0453497	TGFBI
ENSGALG00000014442	950839	574014	1.32766e+06	-1.20973	0.000119314	0.00678934	GAPDH
ENSGALG00000048210	123.362	74.4743	172.25	-1.20969	0.000197234	0.00964047	-
ENSGALG00000030120	7310.59	4418.26	10202.9	-1.20743	1.25268e-05	0.00134531	ITGB1BP3
ENSGALG00000001702	230.961	139.861	322.062	-1.20335	0.000406906	0.0166362	EXOC3L1
ENSGALG00000033677	1554.71	943.396	2166.03	-1.19912	0.00016517	0.00851216	AHCY
ENSGALG00000017644	1453.22	883.596	2022.85	-1.19493	0.000119041	0.00678934	COTL1
ENSGALG00000035927	49.693	30.2221	69.1639	-1.19442	0.00128829	0.036791	ST8SIA5
ENSGALG00000043290	83.1782	50.6033	115.753	-1.19374	0.00111072	0.0331477	-
ENSGALG00000040031	212.225	129.289	295.162	-1.19091	0.000295269	0.0131279	SLC35G2
ENSGALG00000003503	115.508	70.3686	160.647	-1.19089	0.000162055	0.00846348	MYBL2
ENSGALG00000037777	110.611	67.4518	153.771	-1.18885	0.000209519	0.0100477	MSC
ENSGALG00000012546	71.0302	43.3631	98.6972	-1.18654	0.00158259	0.0416722	MCM5
ENSGALG00000012382	145.104	88.7353	201.473	-1.18301	0.000860881	0.0279804	-
ENSGALG00000032031	45.3952	27.801	62.9894	-1.17997	0.00148454	0.0404273	MMP16
ENSGALG00000008006	396.105	243.17	549.04	-1.17495	0.000205793	0.00990177	CAPN6
ENSGALG00000053371	488.876	300.466	677.286	-1.17256	4.25131e-05	0.00317806	-
ENSGALG00000033867	345.973	212.855	479.092	-1.17043	6.82095e-05	0.00450301	PCOLCE
ENSGALG00000038145	943.362	580.551	1306.17	-1.16985	0.00139206	0.0390609	DPP7
ENSGALG00000040484	1618.82	1002.75	2234.9	-1.15625	4.23978e-05	0.00317806	SEC31A
ENSGALG00000011511	341.733	212.302	471.164	-1.15011	0.000111495	0.0064162	CKB
ENSGALG00000005930	575.657	357.664	793.65	-1.1499	0.00019193	0.00944173	PLS3
ENSGALG00000004161	64.0991	39.9671	88.2311	-1.14248	0.000756767	0.026081	CCNB1
ENSGALG00000024056	76.385	47.6745	105.095	-1.14041	0.00108831	0.0326706	CHST3
ENSGALG00000011331	518.537	323.842	713.233	-1.13908	7.10053e-05	0.00463262	CTH
ENSGALG00000031512	196.906	123.011	270.801	-1.13845	0.000227875	0.0107922	PAN2
ENSGALG00000041121	114.275	71.5863	156.964	-1.13268	0.00107596	0.0324276	SLIT2
ENSGALG00000009978	78.4181	49.1451	107.691	-1.13178	0.000988282	0.0306257	DTD2
ENSGALG00000039145	125.813	78.8859	172.739	-1.13076	0.000264554	0.0120073	CA8
ENSGALG00000007936	75836.1	47576.5	104096	-1.12959	4.34669e-05	0.00321782	PGK2
ENSGALG00000039872	270.838	169.937	371.739	-1.12929	0.000151185	0.00803336	PDLIM4
ENSGALG00000002932	3600.24	2259.88	4940.6	-1.12844	4.90841e-05	0.00343364	NME2
ENSGALG00000027771	16514.4	10377.2	22651.6	-1.1262	0.000648727	0.0234433	CACNG1
ENSGALG00000012377	116.461	73.2733	159.648	-1.12353	0.00122092	0.0355324	HNMT
ENSGALG00000015001	933.07	587.711	1278.43	-1.12119	0.000185486	0.00921633	LAMA4
ENSGALG00000051538	1460.45	920.611	2000.29	-1.11955	2.05621e-05	0.00190388	-
ENSGALG00000035701	164.557	103.899	225.215	-1.11613	0.000250004	0.0116052	SMAD3
ENSGALG00000010258	1140.43	721.034	1559.83	-1.11325	9.52689e-05	0.00560946	LTBP2
ENSGALG00000001264	182.917	115.746	250.089	-1.11148	0.00025189	0.0116052	PLXNA2
ENSGALG00000048682	24857	15741.9	33972.1	-1.10973	4.95432e-05	0.00344992	MYLPF
ENSGALG00000016148	88.678	56.2671	121.089	-1.1057	0.000840318	0.0275779	C2CD2
ENSGALG00000006583	1245.47	793.831	1697.11	-1.09617	0.000601271	0.0220949	LSP1P1
ENSGALG00000047792	94.5065	60.3374	128.676	-1.09261	0.00127247	0.0366136	SELENOM
ENSGALG00000000775	832.757	531.761	1133.75	-1.09226	0.000468214	0.0184981	CTSS
ENSGALG00000002542	326.926	208.935	444.918	-1.09049	0.000260946	0.0119144	GUSB
ENSGALG00000004620	4840.22	3096.42	6584.02	-1.08837	0.000145842	0.00785899	LAMC1
ENSGALG00000013993	334.2	213.823	454.577	-1.08811	0.000308998	0.0135021	VNN1
ENSGALG00000006891	949.065	607.3	1290.83	-1.08782	0.000195516	0.00958721	ITIH5
ENSGALG00000003933	188.849	120.889	256.809	-1.08702	0.000411464	0.0167405	QSOX1
ENSGALG00000012860	89.0424	57.2204	120.864	-1.07879	0.00183878	0.0458943	HSD11B1L
ENSGALG00000003065	314.655	202.744	426.566	-1.07311	0.000286861	0.0128288	NECAB3
ENSGALG00000039461	480.175	309.731	650.619	-1.0708	0.000962954	0.0303409	TNFRSF1A
ENSGALG00000001475	264.541	171.038	358.044	-1.06582	0.000375309	0.0157238	STMN1
ENSGALG00000033300	132.899	86.0193	179.778	-1.06348	0.000985334	0.0306257	CORO1B
ENSGALG00000006138	149.933	97.0832	202.782	-1.06264	0.000787258	0.0266793	HELZ2
ENSGALG00000020479	110.697	71.7262	149.668	-1.0612	0.00150633	0.0405845	SLC43A3
ENSGALG00000013740	105.303	68.4751	142.131	-1.05357	0.001173	0.0345332	SLC20A1
ENSGALG00000035187	716.324	465.875	966.773	-1.05323	0.000837621	0.0275779	FHL3
ENSGALG00000001956	289.915	189.518	390.313	-1.0423	0.000384344	0.0159273	OLFML3
ENSGALG00000017015	161.742	105.818	217.666	-1.04053	0.000543644	0.0208306	RNASEH2B
ENSGALG00000012013	138.354	90.5299	186.178	-1.04021	0.000758225	0.026081	SLC25A17
ENSGALG00000044187	89.6095	58.7416	120.477	-1.03631	0.00149784	0.0405721	-
ENSGALG00000001331	91.5974	60.151	123.044	-1.03251	0.00186247	0.0463339	ST14
ENSGALG00000050760	196.423	129.517	263.329	-1.02373	0.000648366	0.0234433	ADCY6
ENSGALG00000021636	436.26	287.823	584.697	-1.02251	0.000411653	0.0167405	CUX1
ENSGALG00000048546	6101.46	4036.93	8165.99	-1.01637	0.000144835	0.0078509	-
ENSGALG00000008154	85.782	56.7622	114.802	-1.01614	0.00200703	0.0490254	SRPK2
ENSGALG00000049538	3598.82	2388.06	4809.58	-1.01007	0.000869678	0.0280987	RPS28
ENSGALG00000026983	218.391	144.931	291.851	-1.00987	0.001244	0.03593	CHRD
ENSGALG00000039448	150.162	99.6856	200.639	-1.00914	0.00101677	0.0312617	NCAPD2
ENSGALG00000043208	140.648	93.6455	187.651	-1.00277	0.00204339	0.0496206	TRAFD1
ENSGALG00000014581	173.283	231.246	115.32	1.00379	0.00115687	0.0342568	BORCS8
ENSGALG00000000404	755.161	1007.9	502.422	1.00438	0.0012795	0.0366773	COPS2
ENSGALG00000012968	210.26	280.93	139.589	1.00902	0.000761664	0.026102	RMND1
ENSGALG00000021117	1114.22	1489.29	739.16	1.01066	0.000342723	0.0146401	RNF7
ENSGALG00000011065	516.454	691.248	341.659	1.01665	0.00053858	0.0207408	SPRTN
ENSGALG00000016454	296.669	397.256	196.083	1.0186	0.000514294	0.0200076	E2F6
ENSGALG00000007752	331.669	444.234	219.104	1.01971	0.000556776	0.0211741	COPS7B
ENSGALG00000005017	156.458	209.708	103.209	1.02281	0.000838276	0.0275779	DUSP13
ENSGALG00000032365	763.232	1023.07	503.392	1.02315	0.000235699	0.0110258	CEBPG
ENSGALG00000013210	203.984	273.489	134.479	1.0241	0.000977273	0.0304773	C2CD5
ENSGALG00000009047	616.487	827.229	405.745	1.02771	0.000292965	0.0130635	YPEL5
ENSGALG00000028336	242.318	325.526	159.11	1.03274	0.00047881	0.0187227	MED10
ENSGALG00000037030	595.066	801.029	389.104	1.0417	0.000263669	0.0120029	CREBL2
ENSGALG00000012030	300.33	404.3	196.359	1.04193	0.000525343	0.0203337	QSER1
ENSGALG00000015271	209.968	282.895	137.04	1.04567	0.000854039	0.0278428	-
ENSGALG00000038722	2718.58	3670.09	1767.06	1.05446	0.00143257	0.0396492	SORBS1
ENSGALG00000014855	791.028	1069.19	512.866	1.05986	0.000371982	0.0156274	GHR
ENSGALG00000042858	534.179	722.089	346.269	1.06028	0.000187565	0.00925686	FAM8A1
ENSGALG00000053428	61.3288	82.951	39.7066	1.06288	0.00202145	0.0491659	-
ENSGALG00000001737	583.791	789.646	377.936	1.06306	0.000363218	0.0153437	RABEP1
ENSGALG00000000410	1499.74	2029.16	970.313	1.06436	0.000177129	0.00885647	TLK2
ENSGALG00000005537	1656.09	2241.22	1070.95	1.06539	0.00127488	0.0366138	ASB14
ENSGALG00000015215	3523.64	4781.48	2265.8	1.07744	7.13879e-05	0.00463262	MAPRE2
ENSGALG00000043047	357.513	485.581	229.446	1.08155	0.00014974	0.0079844	SOBP
ENSGALG00000000747	585.796	796.05	375.542	1.08388	0.000132239	0.00736004	CHD5
ENSGALG00000005092	174.841	237.697	111.985	1.08583	0.00092545	0.0295253	HDAC11
ENSGALG00000020410	118.779	161.582	75.9771	1.08863	0.000764721	0.026148	TMED8
ENSGALG00000005162	69.4259	94.4998	44.352	1.09131	0.00189934	0.0470974	RNPC3
ENSGALG00000026516	263.161	359.095	167.227	1.10256	0.000629702	0.0230719	CZIB
ENSGALG00000011894	410.688	560.415	260.961	1.10266	0.000266224	0.0120472	CYP2D6
ENSGALG00000035047	190.169	260.059	120.279	1.11246	0.000521295	0.0202284	-
ENSGALG00000002906	1468.69	2015.49	921.891	1.12846	8.17467e-05	0.00517664	TARDBP
ENSGALG00000051335	166.516	228.614	104.419	1.13053	0.000257566	0.0117954	INO80C
ENSGALG00000029679	60.2966	82.8221	37.771	1.13274	0.00198524	0.0485954	PLEKHA7
ENSGALG00000038467	642.886	883.316	402.455	1.1341	7.13379e-05	0.00463262	SELENOO
ENSGALG00000034453	272.448	374.357	170.539	1.13431	0.000964941	0.0303409	SAMD11
ENSGALG00000043545	157.499	216.882	98.1166	1.14434	0.000379053	0.0157939	PNPT1
ENSGALG00000016289	471.097	648.771	293.422	1.14474	9.15528e-05	0.0055185	DST
ENSGALG00000037160	51.1373	70.4324	31.8423	1.14529	0.00134136	0.037811	-
ENSGALG00000002942	347.721	479.538	215.904	1.15126	0.000134661	0.0074405	JMJD1C
ENSGALG00000036128	73.5588	101.506	45.612	1.15407	0.000915033	0.0292542	ZNF407
ENSGALG00000036833	140.451	193.853	87.0493	1.15506	0.0015165	0.0405845	PAXBP1
ENSGALG00000016388	602.457	831.626	373.288	1.15564	0.000781684	0.0265494	KLHL34
ENSGALG00000050596	66.889	92.7591	41.019	1.1772	0.00059684	0.0220383	-
ENSGALG00000032664	1035.27	1436.21	634.331	1.17896	2.95783e-05	0.0024251	UBE2B
ENSGALG00000009992	102.076	141.676	62.4767	1.18121	0.000887997	0.0285695	ARHGAP5
ENSGALG00000026607	191.499	265.955	117.043	1.18414	4.19891e-05	0.00316997	-
ENSGALG00000035111	96.4691	133.994	58.9438	1.18476	0.000157213	0.00823882	PDRG1
ENSGALG00000031255	396.857	551.645	242.07	1.18832	0.000335682	0.0144201	FGF1
ENSGALG00000028994	463.972	645.299	282.645	1.19097	3.97529e-05	0.00305996	SAP30L
ENSGALG00000053281	3226.29	4488.84	1963.74	1.19274	0.000103038	0.0059721	PKIA
ENSGALG00000000906	60.0208	83.5738	36.4679	1.19642	0.0014254	0.0395945	RALGPS1
ENSGALG00000017009	1670.8	2327.93	1013.66	1.19947	2.60524e-05	0.00219473	KPNA3
ENSGALG00000014649	109.94	153.222	66.6575	1.20079	0.000307533	0.0134774	MBLAC2
ENSGALG00000031656	851.917	1187.72	516.111	1.20245	0.000127262	0.00718633	EYA4
ENSGALG00000031751	2054.83	2870.58	1239.07	1.21209	1.45551e-05	0.00151292	SCRN3
ENSGALG00000012992	5643.84	7905.59	3382.09	1.22496	2.22292e-05	0.00195203	WNK1
ENSGALG00000052448	470.663	659.488	281.838	1.22648	2.19373e-05	0.00195203	STYX
ENSGALG00000042400	617.295	865.194	369.396	1.22785	2.41184e-05	0.002078	CASK
ENSGALG00000011278	1324.27	1856.54	791.998	1.22905	1.63953e-05	0.00162356	KAT2B
ENSGALG00000048923	315.362	442.206	188.518	1.23002	2.02744e-05	0.00189684	CBARP
ENSGALG00000007439	494.113	693.216	295.011	1.23254	2.13519e-05	0.00192672	PRELID3B
ENSGALG00000006113	260.881	366.051	155.71	1.23318	4.69501e-05	0.0033773	ZNF326
ENSGALG00000007170	565.872	795.109	336.634	1.23997	8.13623e-06	0.00092332	SNRPA1
ENSGALG00000009433	9974.66	14019	5930.29	1.24121	0.000559172	0.0211764	BAG3
ENSGALG00000012638	1297.58	1830.12	765.047	1.25832	4.50172e-06	0.00063566	CRY1
ENSGALG00000006942	1543.1	2177.77	908.429	1.26141	0.00183266	0.0458165	PIK3IP1
ENSGALG00000041926	4677.12	6608.13	2746.11	1.26685	5.11161e-06	0.000683789	HEXIM1
ENSGALG00000016322	223.946	316.573	131.32	1.26946	4.05523e-05	0.00309212	-
ENSGALG00000007357	142.836	202.739	82.9336	1.28959	0.00180615	0.0453497	BCL6
ENSGALG00000033512	927.9	1317.22	538.575	1.29028	0.000989835	0.0306257	CPEB4
ENSGALG00000014642	127.448	181.224	73.6719	1.29859	0.00151487	0.0405845	CHD1Z
ENSGALG00000003947	2280.39	3250.98	1309.79	1.31154	2.99832e-06	0.000466575	HNRNPH3
ENSGALG00000006216	2737.81	3917.25	1558.36	1.32981	0.000834328	0.0275779	MYOD1
ENSGALG00000041114	65.037	93.0816	36.9925	1.33126	0.000272038	0.0122377	GOLGA4
ENSGALG00000011596	523.377	755.988	290.766	1.37851	4.06944e-06	0.000584793	PTPN4
ENSGALG00000012579	80.6401	116.662	44.6179	1.38664	6.26795e-05	0.00419238	BAZ2B
ENSGALG00000036543	96.1566	139.598	52.7153	1.40498	0.000155229	0.00819115	ZBTB38
ENSGALG00000003705	55.1895	80.1459	30.233	1.4065	0.00141232	0.0394466	VPS13C
ENSGALG00000011434	37.5035	54.6702	20.3369	1.42666	0.000582687	0.0218085	SLC11A1
ENSGALG00000007016	100.515	146.534	54.4952	1.42703	2.07925e-05	0.00190388	-
ENSGALG00000051279	2141.61	3131.4	1151.83	1.44288	2.5583e-05	0.00216745	PPP1R1A
ENSGALG00000033212	26828.6	39329.6	14327.5	1.45683	5.39803e-07	0.000122866	HSP90AA1
ENSGALG00000040724	119.372	175.382	63.3629	1.46879	6.04735e-06	0.000762166	AKAP9
ENSGALG00000036742	934.868	1379.56	490.175	1.49284	3.17401e-07	8.49187e-05	GATSL2
ENSGALG00000003432	34.5984	51.1221	18.0746	1.49998	0.00125553	0.0361944	AGXT2
ENSGALG00000039685	795.436	1176.4	414.475	1.50502	2.16896e-05	0.00194568	GMEB2
ENSGALG00000026470	40.7621	60.288	21.2361	1.50535	0.000281939	0.0126458	-
ENSGALG00000009870	161.93	240.168	83.6924	1.52087	3.23417e-07	8.50364e-05	IL15
ENSGALG00000007048	1118.95	1661.77	576.122	1.52827	0.000818269	0.0272459	SYNM
ENSGALG00000005360	44.8138	66.7937	22.8339	1.54854	5.10721e-05	0.00354023	CA4
ENSGALG00000053468	58.3837	87.1496	29.6177	1.55703	0.000560002	0.0211764	ANKRD66
ENSGALG00000006167	43.5853	65.0983	22.0723	1.56039	0.000872318	0.0281244	LRRC8B
ENSGALG00000044251	32.0349	47.9473	16.1225	1.57237	0.00151693	0.0405845	RASSF7
ENSGALG00000052737	24.76	37.0847	12.4352	1.5764	0.000594501	0.0220052	-
ENSGALG00000001926	2023.83	3037.23	1010.44	1.58778	9.82808e-05	0.00576455	HSPB1
ENSGALG00000021074	335.529	504.448	166.61	1.59823	0.000812947	0.0272151	MYOC
ENSGALG00000034430	98.957	148.794	49.1198	1.59894	2.43568e-05	0.00208675	CMC2
ENSGALG00000015259	169.415	255.377	83.4528	1.6136	0.00146201	0.040028	RB1CC1
ENSGALG00000007907	34.4165	51.889	16.944	1.61466	4.76353e-05	0.00337869	CCDC157
ENSGALG00000039334	320.046	484.041	156.051	1.63311	6.18681e-05	0.00415634	-
ENSGALG00000004532	32.7536	49.6255	15.8817	1.64372	0.000164672	0.00851216	ZNF507
ENSGALG00000050870	20.0377	30.3677	9.70767	1.64534	0.00141954	0.0395037	NPM2
ENSGALG00000026553	5821.08	8830.16	2812	1.65084	1.33349e-06	0.000247997	-
ENSGALG00000022875	44.4087	67.8559	20.9614	1.69474	0.00205187	0.0497474	-
ENSGALG00000041253	44.654	68.2406	21.0675	1.69561	0.00130813	0.0372182	MYRF
ENSGALG00000009172	45.3589	69.5807	21.1371	1.71891	1.17804e-05	0.00128323	OSBPL6
ENSGALG00000011280	102.086	157.669	46.5032	1.7615	5.64987e-05	0.00382935	EEA1
ENSGALG00000012290	46.5345	72.5114	20.5576	1.81854	0.00107362	0.0324213	SOX10
ENSGALG00000016426	139.668	219.114	60.2215	1.86333	1.30842e-05	0.00139535	MAP3K15
ENSGALG00000004387	914.291	1437.95	390.63	1.88014	2.35218e-05	0.00203811	CCPG1
ENSGALG00000008888	41.817	65.8242	17.8098	1.88594	4.74238e-06	0.000663499	IL1RAPL2
ENSGALG00000016684	10.7522	17.0688	4.43567	1.94414	0.00141746	0.0395037	RHAG
ENSGALG00000016826	448.048	715.238	180.859	1.98356	7.96374e-05	0.00510282	-
ENSGALG00000001633	619.209	991.929	246.488	2.00872	2.23809e-07	6.82617e-05	DUSP26
ENSGALG00000013634	336.845	541.111	132.579	2.02907	1.73685e-05	0.00169788	LRRC2
ENSGALG00000038748	3192.25	5128.75	1255.75	2.03006	9.36573e-05	0.00557919	RSRP1
ENSGALG00000038540	822.079	1322.3	321.86	2.03854	3.3593e-09	2.22736e-06	ZBTB32
ENSGALG00000007022	80.1311	130.284	29.9787	2.11965	1.80252e-09	1.40063e-06	PGPEP1L
ENSGALG00000003759	19.4611	31.9145	7.00767	2.18721	4.16642e-05	0.00316109	RORA
ENSGALG00000048601	16.6185	27.7361	5.50087	2.33403	0.000681968	0.0242425	-
ENSGALG00000052271	20.2194	33.7941	6.6447	2.34649	1.01325e-05	0.00111972	SLC23A3
ENSGALG00000015611	14.2481	23.847	4.64928	2.35873	3.993e-05	0.00305996	CASP8AP2
ENSGALG00000005442	185.127	313.144	57.11	2.45501	2.14681e-06	0.000355857	PALMD
ENSGALG00000005031	68.5374	116.893	20.182	2.53404	0.00114885	0.0341519	DRP2
ENSGALG00000008823	13.0145	22.2445	3.78446	2.55529	8.81561e-05	0.00542089	IQUB
ENSGALG00000014673	7.29155	12.7118	1.87132	2.76403	0.000663197	0.0237412	RFESD
ENSGALG00000005923	7.78599	13.5738	1.99821	2.76404	0.000658635	0.0236334	NPY4R
ENSGALG00000007284	27.1451	47.5357	6.75454	2.81508	0.00191674	0.0474021	SYP
ENSGALG00000003286	13.9773	24.5085	3.4461	2.83024	0.000911814	0.0292125	ACSBG1
ENSGALG00000015147	101.619	180.159	23.0778	2.9647	2.53082e-07	7.24568e-05	ALDH1A1
ENSGALG00000023772	2032.78	3627.16	438.405	3.04851	1.46899e-07	4.87002e-05	HSPB7
ENSGALG00000051188	136.532	243.788	29.276	3.05784	9.525e-05	0.00560946	-
ENSGALG00000048562	23.6814	42.8169	4.54595	3.23553	0.000700266	0.0246061	-
ENSGALG00000001115	28.8036	53.0909	4.5163	3.55525	0.000759343	0.026081	MMEL1
ENSGALG00000011962	9.08565	16.8294	1.34187	3.64867	2.32393e-06	0.000377021	NDNF
ENSGALG00000049622	6.84013	12.8079	0.872366	3.87596	2.21571e-05	0.00195203	-
ENSGALG00000037336	8.53694	15.9879	1.08598	3.87992	0.000172336	0.00864514	PRTG
ENSGALG00000015395	7.84359	14.7669	0.920299	4.00412	0.00152492	0.0407268	CD200L
ENSGALG00000045875	21.9955	42.3778	1.61326	4.71526	3.29745e-05	0.00265609	PSCA
ENSGALG00000044439	6.90499	13.4041	0.405896	5.04542	8.67212e-05	0.00537601	-
ENSGALG00000022137	348.867	687.314	10.4191	6.04367	0.000800053	0.0269929	CRP
ENSGALG00000003904	37.4405	74.5015	0.379641	7.61649	0.000583467	0.0218085	MLPH
ENSGALG00000010949	131.786	262.359	1.21243	7.75749	0.000478776	0.0187227	GPNMB
ENSGALG00000052108	140.484	279.95	1.01806	8.1032	7.17907e-08	2.67026e-05	-
ENSGALG00000035350	72.4758	144.749	0.202948	9.47822	1.7506e-05	0.00170043	PMEL
