# Supplementary material for: Integrated analysis of transcriptome and metabolome reveals the molecular interactions and regulation of muscle flavor precursors in Tengchong Snow chickens and AA broilers
Source: Front Vet Sci. 2026 Mar 10;13:1760840. doi: 10.3389/fvets.2026.1760840 (PMC13008670; doi:10.3389/fvets.2026.1760840)
Supplement: Supplementary file 4 [file Table_4.xlsx]

## Sheet: Sheet1
Table S4 Correlation of DEGs and SDMs
		AGXT2	ASNS	GADL1	CARNS1	CTH	SARDH	CKB	GAPDH	PGK2	PRPS2	DGUOK	NME2	AMPD1	NMRK2	ACSBG1
N6-Acetyl-L-lysine	correlation coefficient	-0.678*	0.636*	0.371	0.615*	0.042	0.699*	0.762**	0.497	0.399	0.643*	0.497	0.538	0.462	0.552	-0.466
	Sig	0.015	0.026	0.236	0.033	0.897	0.011	0.004	0.101	0.199	0.024	0.101	0.071	0.131	0.063	0.127
L-Tryptophan	correlation coefficient	-0.538	0.650*	0.343	0.455	0.615*	0.720**	0.769**	0.483	0.608*	0.692*	0.587*	0.636*	0.503	0.538	-0.494
	Sig	0.071	0.022	0.276	0.138	0.033	0.008	0.003	0.112	0.036	0.013	0.045	0.026	0.095	0.071	0.103
Homo-L-arginine	correlation coefficient	-0.629*	0.545	0.671*	0.769**	0.154	0.699*	0.727**	0.706*	0.608*	0.573	0.455	0.399	0.406	0.713**	-0.368
	Sig	0.028	0.067	0.017	0.003	0.633	0.011	0.007	0.01	0.036	0.051	0.138	0.199	0.191	0.009	0.24
gamma-Glutamylalanine	correlation coefficient	-0.769**	0.706*	0.594*	0.776**	0.343	0.790**	0.804**	0.692*	0.755**	0.587*	0.566	0.720**	0.587*	0.734**	-0.658*
	Sig	0.003	0.01	0.042	0.003	0.276	0.002	0.002	0.013	0.005	0.045	0.055	0.008	0.045	0.007	0.02
(5-L-Glutamyl)-L-glutamate	correlation coefficient	-0.392	0.413	0.636*	0.608*	0.413	0.622*	0.629*	0.678*	0.629*	0.538	0.392	0.364	0.406	0.559	-0.263
	Sig	0.208	0.183	0.026	0.036	0.183	0.031	0.028	0.015	0.028	0.071	0.208	0.245	0.191	0.059	0.409
S-Adenosylhomocysteine	correlation coefficient	-0.776**	0.867**	0.336	0.650*	0.580*	0.776**	0.636*	0.629*	0.643*	0.615*	0.643*	0.860**	0.441	0.615*	-0.613*
	Sig	0.003	0	0.286	0.022	0.048	0.003	0.026	0.028	0.024	0.033	0.024	0	0.152	0.033	0.034
Anserine	correlation coefficient	-0.462	0.476	0.413	0.343	0.378	0.273	0.203	0.336	0.608*	0.091	0.112	0.580*	0.49	0.608*	-0.792**
	Sig	0.131	0.118	0.183	0.276	0.226	0.391	0.527	0.286	0.036	0.779	0.729	0.048	0.106	0.036	0.002
CMP	correlation coefficient	-0.720**	0.790**	0.559	0.636*	0.497	0.839**	0.881**	0.566	0.573	0.762**	0.706*	0.636*	0.559	0.769**	-0.578*
	Sig	0.008	0.002	0.059	0.026	0.101	0.001	0	0.055	0.051	0.004	0.01	0.026	0.059	0.003	0.049
GMP	correlation coefficient	-0.643*	0.622*	0.524	0.608*	0.413	0.734**	0.804**	0.545	0.741**	0.615*	0.497	0.636*	0.587*	0.664*	-0.630*
	Sig	0.024	0.031	0.08	0.036	0.183	0.007	0.002	0.067	0.006	0.033	0.101	0.026	0.045	0.018	0.028
UMP	correlation coefficient	-0.874**	0.832**	0.503	0.776**	0.441	0.839**	0.678*	0.650*	0.657*	0.755**	0.657*	0.755**	0.476	0.650*	-0.588*
	Sig	0	0.001	0.095	0.003	0.152	0.001	0.015	0.022	0.02	0.005	0.02	0.005	0.118	0.022	0.044
Inosine	correlation coefficient	-0.846**	0.909**	0.49	0.734**	0.503	0.804**	0.608*	0.615*	0.643*	0.671*	0.657*	0.902**	0.566	0.713**	-0.704*
	Sig	0.001	0	0.106	0.007	0.095	0.002	0.036	0.033	0.024	0.017	0.02	0	0.055	0.009	0.011
Lipoyl-AMP	correlation coefficient	-0.720**	0.685*	0.315	0.476	0.259	0.497	0.434	0.441	0.245	0.503	0.49	0.587*	0.49	0.531	-0.669*
	Sig	0.008	0.014	0.319	0.118	0.417	0.101	0.159	0.152	0.443	0.095	0.106	0.045	0.106	0.075	0.017
Adenosine	correlation coefficient	-0.580*	0.413	0.315	0.51	0.014	0.385	0.483	0.615*	0.224	0.392	0.322	0.273	0.329	0.427	-0.413
	Sig	0.048	0.183	0.319	0.09	0.966	0.217	0.112	0.033	0.484	0.208	0.308	0.391	0.297	0.167	0.182
NAD	correlation coefficient	-0.629*	0.762**	0.42	0.657*	0.259	0.699*	0.462	0.371	0.462	0.434	0.601*	0.629*	0.175	0.664*	-0.27
	Sig	0.028	0.004	0.175	0.02	0.417	0.011	0.131	0.236	0.131	0.159	0.039	0.028	0.587	0.018	0.397
Arachidonic acid	correlation coefficient	-0.594*	0.28	0.706*	0.601*	0.168	0.441	0.601*	0.650*	0.776**	0.545	0.14	0.364	0.783**	0.601*	-0.781**
	Sig	0.042	0.379	0.01	0.039	0.602	0.152	0.039	0.022	0.003	0.067	0.665	0.245	0.003	0.039	0.003
Tridecanoic acid	correlation coefficient	0.469	-0.566	-0.615*	-0.615*	-0.538	-0.573	-0.427	-0.685*	-0.818**	-0.392	-0.259	-0.608*	-0.434	-0.671*	0.511
	Sig	0.124	0.055	0.033	0.033	0.071	0.051	0.167	0.014	0.001	0.208	0.417	0.036	0.159	0.017	0.089
Pantothenic acid	correlation coefficient	-0.643*	0.685*	0.601*	0.685*	0.580*	0.706*	0.650*	0.769**	0.804**	0.587*	0.462	0.769**	0.657*	0.692*	-0.697*
	Sig	0.024	0.014	0.039	0.014	0.048	0.01	0.022	0.003	0.002	0.045	0.131	0.003	0.02	0.013	0.012
